# Supplementary material for: Association of High Somatic Cell Counts Prior to Dry off to the Incidence of Periparturient Diseases in Holstein Dairy Cows
Source: Vet Sci. 2022 Nov 9;9(11):624. doi: 10.3390/vetsci9110624 (PMC9693442; doi:10.3390/vetsci9110624)
Supplement: Supplementary file 1 [file vetsci-09-00624-s001.zip]

Archive with 1 entries (1 files):
- vetsci-1915077-supplementary.pdf
